# Supplementary material for: Photosynthesis, Nitrogen Allocation, Non-Structural Carbohydrate Allocation, and C:N:P Stoichiometry of Ulmus elongata Seedlings Exposed to Different Light Intensities
Source: Life (Basel). 2022 Aug 25;12(9):1310. doi: 10.3390/life12091310 (PMC9506466; doi:10.3390/life12091310)
Supplement: Supplementary file 1 [file life-12-01310-s001.zip]

Archive with 1 entries (1 files):
- life-1851168-supplementary.pdf
